# Supplementary material for: Genome-Wide Survey of Flavonoid Biosynthesis Genes and Gene Expression Analysis between Black- and Yellow-Seeded Brassica napus
Source: Front Plant Sci. 2016 Dec 6;7:1755. doi: 10.3389/fpls.2016.01755 (PMC5139615; doi:10.3389/fpls.2016.01755)
Supplement: Supplementary file 1 [file Table1.XLS]

## Sheet: Sheet1
Supplementary Table S1 The flavonoid genes involved in the seedcoat color of Brassica species
Gene name	Species	Gene function	Refferences
TTG1	B. rapa	Influence root hairiness and the color of seedcoat in B. rapa	Zhang et al., 2009
TT8	B. rapa	Regulate the accumulation of PAs in seed coat and the expression of the late biosynthetic genes (LBGs) of the flavonoid pathway in B. rapa	Li et al., 2012
	B.juncea	Co-segregated perfectly with the seedcoat color phenotype of B. juncea	Padmaja et al., 2014
TT10	B. napus	Involved in the accumulation of proanthocyanidin polymerization, lignin biosynthesis, and seed coat pigmentagion in B. napus	Fu et al., 2007; Zhang et al., 2013
TT12	B. napus	A candidte gene for seed coat color of B. napus	Chai et al., 2009
F3'H	B. napus	The highest expression in flower of B. napus, followed by pericarp and seed, associated with flower coloration	Xu et al., 2007
PAL1	B. napus	Down regulation of PAL transcription maybe involved in the correlation of yellow-seed trait of B. napus	Ni et al., 2008
TTG1	B. napus	Probably regulated seed coat pigment /mucilage deposition and root hair formation.	Lu et al., 2009
TT2	B. napus	No drastic difference was observed between the yellow- and black-seeded lines, the regulatory mechanism of BnTT2 genes in flavonoid pathway is still unclear.	Wei et al., 2007
