# Supplementary material for: Genome-Wide Survey of Flavonoid Biosynthesis Genes and Gene Expression Analysis between Black- and Yellow-Seeded Brassica napus
Source: Front Plant Sci. 2016 Dec 6;7:1755. doi: 10.3389/fpls.2016.01755 (PMC5139615; doi:10.3389/fpls.2016.01755)
Supplement: Supplementary file 3 [file Table3.XLS]

## Sheet: Sheet2
Supplementary Table S3 The distribution of flavonoid biosynthesis pathway gene copies in the genomes of Brassicaceae species
Gene type	Taxa_ID	Locus_ID	Chromosome	Start	Stop	Strand
PAL	Aa_PAL1	AA_scaffold5205_14	AA_scaffold5205	70397	72742	-
	Aa_PAL4	AA_scaffold3630_103	AA_scaffold3630	584948	588332	+
	Ah_PAL1	Araha.13521s0005.1	Scaffold13521	27090	28467	+
	Ah_PAL2	Araha.0418s0003.1	Scaffold418	7593	8726	-
	Ah_PAL4a	Araha.5942s0009.1	Scaffold5942	39857	42505	-
	Ah_PAL4b	Araha.5942s0009.2	Scaffold5942	39857	42505	-
	Al_PAL1	Al16034633	c04	17700573	17703510	-
	Al_PAL2	Al16046425	c05	16505323	16507732	-
	Al_PAL3	Al16037286	c06	1370987	1374448	+
	Al_PAL4	Al16056942	c03	4123109	4126081	+
	At_PAL1	AT2G37040.1	Chr2	15557376	15560363	+
	At_PAL2	AT3G53260.1	Chr3	19744051	19746780	+
	At_PAL3a	AT5G04230.1	Chr5	1160634	1163898	+
	At_PAL3b	AT5G04230.2	Chr5	1160634	1163898	-
	At_PAL4	AT3G10340.1	Chr3	3204013	3208022	-
	Bn_PAL1a	BnaC04g08190D	BnC04	6138305	6141192	+
	Bn_PAL1b	BnaA04g21240D	BnA04	16186410	16187893	-
	Bn_PAL1c	BnaA04g21230D	BnA04	16184843	16186305	-
	Bn_PAL1d	BnaA05g07370D	BnA05	3964509	3967574	+
	Bn_PAL2a	BnaA04g04830D	BnA04	3552823	3556578	+
	Bn_PAL2b	BnaA07g16060D	BnA07	13697453	13700288	-
	Bn_PAL2c	BnaA09g33560D	BnA09	24737930	24740937	-
	Bn_PAL2d	BnaC08g24360D	BnC08	26382972	26385938	-
	Bn_PAL2e	BnaCnng52250D	BnCnn_random	51727080	51729863	-
	Bn_PAL3a	BnaC04g33780D	BnC04	35272876	35274682	+
	Bn_PAL3b	BnaA04g11940D	BnA04	10209740	10212194	-
	Bn_PAL4a	BnaA05g28470D	BnA05	20209747	20213376	-
	Bn_PAL4b	BnaC05g42780D	BnC05	39967995	39972586	-
	Bo_PAL1a	Bol037689	BoC04	37110551	37113084	-
	Bo_PAL1b	Bol025522	BoC04	4708518	4711327	-
	Bo_PAL2a	Bol005084	BoC05	28751373	28753887	+
	Bo_PAL2b	Bol005411	BoC07	15514234	15517090	-
	Bo_PAL2c	Bol025102	BoC08	28313757	28316268	-
	Bo_PAL2d	Bol041738	Scaffold000009_P1	1839895	1842409	+
	Bo_PAL3a	Bol005493	BoC02	1543376	1543951	+
	Bo_PAL3b	Bol006745	BoC04	29254471	29256323	-
	Bo_PAL4	Bol011375	Scaffold000212	835417	839669	+
	Br_PAL1a	Bra005221	BrA05	4098130	4100879	+
	Br_PAL1b	Bra017210	BrA04	16132008	16134574	-
	Br_PAL2a	Bra006985	BrA09	28184757	28187233	-
	Br_PAL2b	Bra003126	BrA07	14754085	14756786	-
	Br_PAL2c	Bra039777	BrA04	3961512	3964566	+
	Br_PAL3a	Bra028793	BrA02	625387	626594	+
	Br_PAL3b	Bra030322	BrA04	9481038	9483492	-
	Br_PAL4	Bra029831	BrA05	22819640	22826303	-
	Bs_PAL1	Bostr.23794s0386.1	Scaffold23794	2243170	2246057	+
	Bs_PAL2a	Bostr.16346s0001.1	Scaffold16346	470	1819	-
	Bs_PAL2b	Bostr.2983s0065.1	Scaffold2983	371253	372804	-
	Bs_PAL4a	Bostr.22252s0030.1	Scaffold22252	151629	154944	-
	Bs_PAL4b	Bostr.22252s0030.2	Scaffold22252	151631	154944	-
	Cg_PAL1	Cagra.0666s0041.1	Scaffold666	162185	165048	+
	Cg_PAL2	Cagra.0612s0051.1	Scaffold612	173864	176603	-
	Cg_PAL4	Cagra.0834s0049.1	Scaffold834	176920	180203	-
	Cr_PAL1	Carubv10022721m	Sca4	10571271	10574134	-
	Cr_PAL2	Carubv10016752m	Sca5	9884395	9887215	-
	Cr_PAL4	Carubv10013086m	Sca3	3265331	3268560	+
	Cs_PAL1a	Csa04g050600.1	Chr4	23936998	23941582	-
	Cs_PAL1b	Csa05g016810.1	Chr5	6362989	6366082	+
	Cs_PAL1c	Csa06g039710.1	Chr6	20127863	20130928	-
	Cs_PAL2a	Csa04g039260.1	Chr4	18998108	19001148	-
	Cs_PAL2b	Csa06g027730.1	Chr6	15624935	15627922	-
	Cs_PAL2c	Csa07g019870.1	Chr7	10993564	10994909	+
	Cs_PAL2d	Csa09g061550.1	Chr9	23415456	23418385	-
	Cs_PAL4a	Csa01g011180.1	Chr1	3992299	3995739	+
	Cs_PAL4b	Csa15g012820.1	Chr15	4185504	4188542	+
	Cs_PAL4c	Csa19g013900.1	Chr19	4375732	4379028	+
	La_PAL1a	LA_scaffold1511_42	LA_scaffold1511	225793	227978	+
	La_PAL1b	LA_scaffold2598_15	LA_scaffold2598	43669	46156	-
	La_PAL1c	LA_scaffold547_22	LA_scaffold547	98051	100591	-
	La_PAL2a	LA_scaffold573_130	LA_scaffold573	465579	467995	+
	La_PAL2b	LA_scaffold1739_2	LA_scaffold1739	2690	4531	-
	Rs_PAL1a	Rsa1.0_00707.1_g00016.1	Rsa1.0_00707.1	123447	126401	-
	Rs_PAL1b	Rsa1.0_00788.1_g00004.1	Rsa1.0_00788.1	20816	23726	+
	Rs_PAL2a	Rsa1.0_00143.1_g00011.1	Rsa1.0_00143.1	62626	65395	+
	Rs_PAL2b	Rsa1.0_01134.1_g00002.1	Rsa1.0_01134.1	1433	4301	-
	Rs_PAL4	Rsa1.0_00416.1_g00004.1	Rsa1.0_00416.1	8041	13201	-
	Si_PAL1	SI_scaffold2568_3	SI_scaffold2568	17659	20259	+
	Si_PAL2	SI_scaffold1607_9	SI_scaffold1607	38222	40795	-
	Si_PAL3	SI_scaffold123_278	SI_scaffold123	1160832	1161447	+
	Si_PAL4	SI_scaffold30_107	SI_scaffold30	420326	423366	+
	Sp_PAL1	c0004_01049	Sp4	10076001	10078597	+
	Sp_PAL2	c0007_00702	Sp5	3380637	3383094	-
	Sp_PAL4	c0005_00833	Sp3	2894947	2897786	+
	Th_PAL1	Thhalv10016314m	scaffold_10	9011225	9014195	-
	Th_PAL2	Thhalv10010153m	scaffold_16	1166403	1169267	+
	Th_PAL4a	Thhalv10020168m	scaffold_13	6207938	6211162	-
	Th_PAL4b	Thhalv10020170m	scaffold_13	6207938	6211162	-
	Ts_PAL1	Tsa4g22230	ch4-81	29577	33749	-
	Ts_PAL2	Tsa5g09610	ch5-04	206280	209187	+
	Ts_PAL4	Tsa3g08600	ch3-01	3246182	3249550	+
	Bj_PAL1	ACX31148.1	/	/	/	/
C4H	Aa_C4H	AA_scaffold6649_12	AA_scaffold6649	51848	58620	+
	Ah_C4H	Araha.1192s0001.1	Scaffold1192	427	2308	-
	Al_C4H	Al16057202	c04	14222642	14224736	-
	At_C4H	AT2G30490.1	Chr2	12993663	12995770	-
	Bn_C4Ha	BnaA03g14000D	BnA03	6409581	6411965	-
	Bn_C4Hb	BnaA03g14010D	BnA03	6412180	6414269	-
	Bn_C4Hc	BnaA04g17560D	BnA04	14254342	14257981	-
	Bn_C4Hd	BnaA04g17570D	BnA04	14259608	14261783	-
	Bn_C4He	BnaA05g11950D	BnA05	6796223	6798514	-
	Bn_C4Hf	BnaC03g16950D	BnC03	8615302	8617463	-
	Bn_C4Hg	BnaC03g16960D	BnC03	8624961	8627083	-
	Bn_C4Hh	BnaC04g14330D	BnC04	11673326	11675293	+
	Bn_C4Hi	BnaC04g41120D	BnC04	41906136	41908681	-
	Bn_C4Hj	BnaC04g41130D	BnC04	41913524	41915640	-
	Bo_C4Ha	Bol004608	BoC03	8129930	8132091	-
	Bo_C4Hb	Bol004610	BoC03	8139451	8141336	-
	Bo_C4Hc	Bol006704	BoC04	17670472	17677544	-
	Bo_C4Hd	Bol033347	BoC04	32991664	32994016	-
	Bo_C4He	Bol033349	BoC04	32999141	33001049	-
	Br_C4Ha	Bra018311	BrA05	7378464	7380483	+
	Br_C4Hb	Bra021636	BrA04	13681735	13687441	-
	Br_C4Hc	Bra021637	BrA04	13688684	13690602	-
	Br_C4Hd	Bra022802	BrA03	7147092	7149367	-
	Br_C4He	Bra022803	BrA03	7151974	7153871	-
	Bs_C4H	Bostr.24513s0188.1	Scaffold24513	1169424	1171463	+
	Cg_C4H	Cagra.0567s0013.1	Scaffold567	65580	67082	-
	Cr_C4H	Carubv10023044m	Sca4	7694152	7696451	-
	Cs_C4Ha	Csa05g032270.1	Chr5	11951255	11953060	+
	Cs_C4Hb	Csa07g012660.1	Chr7	5811502	5813682	+
	Cs_C4Hc	Csa16g014410.1	Chr16	5188170	5190255	+
	La_C4Ha	LA_scaffold1778_28	LA_scaffold1778	109889	111700	-
	La_C4Hb	LA_scaffold2430_38	LA_scaffold2430	142426	144093	+
	Rs_C4Ha	Rsa1.0_01254.1_g00001.1	Rsa1.0_01254.1	206	2834	+
	Rs_C4Hb	Rsa1.0_04237.1_g00002.1	Rsa1.0_04237.1	6341	8301	-
	Rs_C4Hc	Rsa1.0_07813.1_g00001.1	Rsa1.0_07813.1	926	3281	-
	Si_C4Ha	SI_scaffold154_66	SI_scaffold154	379060	381147	-
	Si_C4Hb	SI_scaffold154_67	SI_scaffold154	381976	383844	-
	Sp_C4Ha	c0004_01664	Sp4	12629153	12631039	+
	Sp_C4Hb	c0004_01665g	Sp4	12631677	12632461	+
	Th_C4Ha	Thhalv10016544m	scaffold_10	5754225	5756431	-
	Th_C4Hb	Thhalv10016545m	scaffold_10	5756674	5758867	-
	Ts_C4Ha	Tsa4g15090	ch4-75	4157	6010	+
	Ts_C4Hb	Tsa4g15100	ch4-75	6572	8530	+
TT1	Aa_TT1	AA_scaffold1481_55	AA_scaffold1481	287880	289898	+
	Ah_TT1	Araha.5541s0001.1	Scaffold5541	2843	4568	-
	Al_TT1	Al16063311	c01	16870384	16872197	+
	At_TT1	AT1G34790.1	Chr1	12763902	12765638	-
	Bn_TT1a	BnaAnng02100D	BnAnn_random	1685102	1686750	-
	Bn_TT1b	BnaC06g08390D	BnC06	9366611	9368346	+
	Bo_TT1	Bol015699	BoC07	14781659	14783394	-
	Br_TT1	Bra028067	BrA09	18765243	18767007	-
	Bs_TT1	Bostr.1040s0072.1	Scaffold1040	775840	777336	+
	Cg_TT1	Cagra.0764s0003.1	Scaffold764	7976	9662	+
	Cr_TT1	Carubv10012266m	Sca1	12240702	12242426	+
	Cs_TT1a	Csa03g038710.1	Chr3	17693711	17695143	+
	Cs_TT1b	Csa14g044470.1	Chr14	19515586	19516969	+
	Cs_TT1c	Csa17g062250.1	Chr17	21685195	21686718	+
	La_TT1	LA_scaffold112_10	LA_scaffold112	40056	41568	+
	Rs_TT1	Rsa1.0_02639.1_g00001.1	Rsa1.0_02639.1	4882	6911	-
	Si_TT1	SI_C224375_2	SI_C224375	8113	9821	+
	Sp_TT1	c0001_02671	Sp1	11707575	11709203	+
	Th_TT1	Thhalv10001872m	scaffold_23	197115	198564	+
	Ts_TT1	Tsa6g08660	ch6-14	279677	281183	-
TT2	Aa_TT2	AA_scaffold6584_2	AA_scaffold6584	12047	12945	+
	Ah_TT2	Araha.34424s0001.1	Scaffold3440	6184	7118	-
	Al_TT2	Al16059150	c07	18386681	18387805	+
	At_TT2	AT5G35550.1	Chr5	13726743	13727860	-
	Bn_TT2a	BnaA08g29930D	BnA08	1033623	1034627	+
	Bn_TT2b	BnaC08g07960D	BnC08	11760227	11761328	-
	Bo_TT2	Bol014029	BoC01	18785673	18786616	+
	Br_TT2	Bra035532	BrA08	8305228	8306174	-
	Bs_TT2	Bostr.29044s0068.1	Scaffold29044	804446	805375	-
	Cg_TT2	Cagra.5428s0005.1	Scaffold5428	14591	15552	+
	Cr_TT2	Carubv10006684m	Sca7	13844653	13845609	+
	Cs_TT2a	Csa10g039800.1	Chr10	18200666	18202006	+
	Cs_TT2b	Csa11g044930.1	Chr11	21441267	21442210	+
	Cs_TT2c	Csa12g069680.1	Chr12	23894870	23896033	+
	La_TT2	LA_scaffold3615_5	LA_scaffold3615	16698	17609	-
	Rs_TT2	Rsa1.0_00463.1_g00020.1	Rsa1.0_00463.1	187463	188651	-
	Si_TT2	SI_scaffold1543_1	SI_scaffold1543	12390	13331	-
	Sp_TT2	c0019_00102	Sp7	2953935	2955201	+
	Th_TT2	Thhalv10003461m	scaffold_18	3101755	3102718	+
	Ts_TT2	Tsa7g08020	ch7-31	28611	29750	-
TT3	Aa_TT3	AA_scaffold6247_64	AA_scaffold6247	256347	259235	+
	Ah_TT3	Araha.23939s0001.1	Scaffold23939	8025	9307	+
	Al_TT3a	Al16053507	c61	28759	30330	+
	Al_TT3b	Al16064053	c08	5753220	5754857	+
	At_TT3	AT5G42800.1	Chr5	17164141	17165918	-
	Bn_TT3a	BnaA09g15710D	BnA09	9168391	9170185	-
	Bn_TT3b	BnaC09g17150D	BnC09	13957355	13959131	-
	Bn_TT3c	BnaC02g28770D	BnC02	27974572	27976718	-
	Bo_TT3	Bol035269	Scaffold000035_P2	114402	115980	+
	Br_TT3	Bra027457	BrA09	10926334	10927890	-
	Bs_TT3	Bostr.3148s0211.1	Scaffold3148	1824296	1826191	+
	Cg_TT3	Cagra.0503s0010.1	Scaffold503	35533	37134	-
	Cr_TT3	Carubv10027976m	Sca8	2799618	2801036	+
	Cs_TT3a	Csa11g072200.1	Chr11	35082059	35083962	+
	Cs_TT3b	Csa18g011120.1	Chr18	6073231	6075227	+
	Cs_TT3c	Csa20g066600.1	Chr20	22326165	22328133	-
	La_TT3	LA_scaffold1608_17	LA_scaffold1608	63364	65012	-
	Rs_TT3	Rsa1.0_01236.1_g00008.1	Rsa1.0_01236.1	29216	31200	+
	Si_TT3	SI_scaffold54_32	SI_scaffold54	194561	196209	+
	Sp_TT3	c0003_02132	Sp2	13016819	13018496	+
	Th_TT3a	Thhalv10003227m	scaffold_17	3901185	3903179	+
	Th_TT3b	Thhalv10003228m	scaffold_17	3901185	3903179	+
	Ts_TT3	Tsa2g10050	ch2-32	9639	11741	-
	Bj_TT3	ADB45307.1	/	/	/	/
TT4	Aa_TT4	AA_scaffold6466_21	AA_scaffold6466	68607	71641	+
	Al_TT4	Al16043947	c06	5616859	5618435	+
	At_TT4	AT5G13930.1	Chr5	4488688	4490264	+
	Bn_TT4a	BnaA02g30320D	BnA02	21961766	21963075	+
	Bn_TT4b	BnaA03g04590D	BnA03	2138891	2140466	+
	Bn_TT4c	BnaA10g19670D	BnA10	13887777	13889137	-
	Bn_TT4d	BnaC02g05070D	BnC02	2648398	2649984	+
	Bn_TT4e	BnaC02g38710D	BnC02	41650437	41653057	+
	Bn_TT4f	BnaC02g38730D	BnC02	41658116	41659384	+
	Bn_TT4g	BnaC03g06120D	BnC03	2968010	2969560	+
	Bn_TT4h	BnaC09g43250D	BnC09	44565599	44567649	-
	Bn_TT4i	BnaCnng01290D	BnCnn_random	1409066	1415731	-
	Bo_TT4a	Bol004244	Scaffold000328	236037	237494	-
	Bo_TT4b	Bol034259	BoC03	2348551	2350039	+
	Bo_TT4c	Bol043396	BoC09	35177565	35178827	-
	Br_TT4a	Bra006224	BrA03	2596137	2597594	+
	Br_TT4b	Bra008792	BrA10	12655973	12657235	-
	Br_TT4c	Bra020688	BrA02	23204660	23205928	+
	Br_TT4d	Bra023441	BrA02	2357734	2359185	+
	Br_TT4e	Bra036307	BrA09	695971	697415	+
	Bs_TT4	Bostr.2902s0128.1	Scaffold2902	602163	603592	+
	Cg_TT4	Cagra.5588s0022.1	Scaffold5588	64819	66285	+
	Cs_TT4a	Csa08g005910.1	Chr8	2030988	2032810	+
	Cs_TT4b	Csa13g016660.1	Chr13	5928813	5930645	+
	Cs_TT4c	Csa20g019350.1	Chr20	6210855	6212420	+
	La_TT4a	LA_scaffold1112_3	LA_scaffold1112	7669	9078	+
	La_TT4b	LA_scaffold1846_40	LA_scaffold1846	155348	156617	-
	La_TT4c	LA_scaffold3159_5	LA_scaffold3159	19757	21125	-
	Rs_TT4a	Rsa1.0_00959.1_g00008.1	Rsa1.0_00959.1	23137	24691	-
	Rs_TT4b	Rsa1.0_01387.1_g00005.1	Rsa1.0_01387.1	25726	27215	+
	Rs_TT4c	Rsa1.0_01836.1_g00007.1	Rsa1.0_01836.1	17915	19581	-
	Rs_TT4d	Rsa1.0_08326.1_g00002.1	Rsa1.0_08326.1	2475	4101	-
	Si_TT4a	SI_scaffold688_221	SI_scaffold688	985384	986661	-
	Si_TT4b	SI_scaffold688_222	SI_scaffold688	989785	991079	-
	Si_TT4c	SI_scaffold843_425	SI_scaffold843	1738098	1739366	-
	Sp_TT4a	c0002_01590	Sp6	14082552	14083831	-
	Sp_TT4b	c0003_01083	Sp2	8149076	8150361	-
	Th_TT4	Thhalv10013745m	scaffold_2	4559160	4561018	+
	Ts_TT4	Tsa6g32950	ch6-67	765302	767361	-
TT5	Aa_TT5	AA_C165207_1	AA_C165207	1406	2289	-
	Ah_TT5	Araha.2258s0004.1	Scaffold2258	13193	14518	+
	Al_TT5	Al16050352	c05	17328754	17330170	-
	At_TT5	AT3G55120.1	Chr3	20430114	20431470	+
	Bn_TT5a	BnaA07g37900D	BnA07_random	1352679	1353677	+
	Bn_TT5b	BnaA09g34840D	BnA09	25461088	25462932	-
	Bn_TT5c	BnaC08g26010D	BnC08	27510307	27512151	-
	Bn_TT5d	BnaCnng45660D	BnCnn_random	44842090	44843944	-
	Bo_TT5a	Bol008652	BoC07	29262736	29264267	+
	Bo_TT5b	Bol018696	BoC07	47165132	47166388	+
	Bo_TT5c	Bol044343	BoC08	29339626	29341225	-
	Br_TT5a	Bra003209	BrA07	15173091	15175119	-
	Br_TT5b	Bra007142	BrA09	29055564	29057157	-
	Br_TT5c	Bra017728	BrA03	30108206	30109397	+
	Bs_TT5	Bostr.0697s0129.1	Scaffold697	684066	685510	-
	Cg_TT5	Cagra.1742s0008.1	Scaffold1742	32036	33309	+
	Cr_TT5	Carubv10019455m	Sca5	10608250	10609407	-
	Cs_TT5a	Csa09g065990.1	Chr9	24895174	24896662	-
	Cs_TT5b	Csa09g066000.1	Chr9	24908282	24909684	-
	Cs_TT5c	Csa09g066040.1	Chr9	24941510	24942944	-
	Cs_TT5d	Csa09g066060.1	Chr9	24956804	24964012	-
	Cs_TT5e	Csa04g041330.1	Chr4	20114992	20116220	-
	Cs_TT5f	Csa06g029660.1	Chr6	16636159	16637463	-
	La_TT5a	LA_scaffold604_21	LA_scaffold604	79708	80655	-
	La_TT5b	LA_scaffold604_22	LA_scaffold604	81233	82620	-
	Rs_TT5	Rsa1.0_00447.1_g00010.1	Rsa1.0_00447.1	51246	57891	-
	Si_TT5	SI_scaffold1499_47	SI_scaffold1499	233117	234511	-
	Sp_TT5	c0007_00859	Sp5	4056686	4057867	-
	Th_TT5	Thhalv10010658m	scaffold_16	379579	380933	+
	Ts_TT5	Tsa5g07810	ch5-02	284353	285705	+
	Bj_TT5	ADB45305.1	/	/	/	/
TT6	Aa_TT6	AA_scaffold4356_13	AA_scaffold4356	47410	48668	-
	Al_TT6	Al16047710	c05	15559802	15561452	+
	At_TT6a	AT3G51240.1	Chr3	19025192	19026872	-
	At_TT6b	AT3G51240.2	Chr3	19025192	19026872	-
	Bn_TT6a	BnaA03g41250D	BnA03	20668841	20670184	+
	Bn_TT6b	BnaA09g31780D	BnA09	23688265	23689917	+
	Bn_TT6c	BnaC07g32140D	BnC07	35957729	35959118	+
	Bn_TT6d	BnaC08g22640D	BnC08	25256651	25258376	+
	Bn_TT6e	BnaA04g04230D	BnA04	3119709	3121142	+
	Bn_TT6f	BnaA09g55810D	BnA09_random	3426703	3430071	-
	Bo_TT6a	Bol002277	Scaffold000395	51892	53281	-
	Bo_TT6b	Bol044664	BoC08	34018749	34019621	-
	Bo_TT6c	Bol010585	Scaffold000220	660367	661901	+
	Br_TT6a	Bra012862	BrA03	21908585	21910045	+
	Br_TT6b	Bra036828	BrA09	27095567	27097080	+
	Br_TT6c	Bra007813	BrA09	32526116	32529280	-
	Br_TT6d	Bra014831	BrA04	3475802	3477168	+
	Bs_TT6	Bostr.6864s0123.1	Scaffold6864	558754	560213	-
	Cg_TT6	Cagra.0926s0087.1	Scaffold926	325789	327069	+
	Cr_TT6	Carubv10018698m	Sca5	9134516	9135792	+
	Cs_TT6a	Csa04g037020.1	Chr4	17860129	17861548	+
	Cs_TT6b	Csa06g025400.1	Chr6	14549740	14551312	+
	Cs_TT6c	Csa09g058220.1	Chr9	21758163	21759608	+
	La_TT6	LA_C68043_1	LA_C68043	1487	2719	-
	Rs_TT6a	Rsa1.0_00369.1_g00022.1	Rsa1.0_00369.1	189935	191606	+
	Rs_TT6b	Rsa1.0_26893.1_g00001.1	Rsa1.0_26893.1	20	874	+
	Si_TT6a	SI_scaffold2535_18	SI_scaffold2535	66149	67871	-
	Si_TT6b	SI_scaffold916_21	SI_scaffold916	148263	149383	+
	Sp_TT6a	c0007_00535	Sp5	2678737	2680029	+
	Sp_TT6b	c0009_00344	Sp4	3403994	3405102	-
	Sp_TT6c	c0595_00001	Scaffold595	792	1900	-
	Th_TT6a	Thhalv10010399m	scaffold_16	2030676	2032472	-
	Th_TT6b	Thhalv10010444m	scaffold_16	2030676	2032472	-
	Ts_TT6	Tsa5g11700	ch5-05	466840	468998	-
TT7	Aa_TT7	AA_scaffold6407_66	AA_scaffold6407	270261	274745	+
	Ah_TT7	Araha.2167s0008.1	Scaffold2167	17162	18602	-
	Al_TT7	Al16060829	c06	3119428	3122628	+
	At_TT7	AT5G07990.1	Chr5	2560394	2563109	+
	Bn_TT7a	BnaA10g23330D	BnA10	15436389	15439404	-
	Bn_TT7b	BnaC09g47980D	BnC09	47019966	47027024	-
	Bo_TT7	Bol043829	BoC09	37920268	37927936	-
	Br_TT7	Bra009312	BrA10	14356094	14358845	-
	Bs_TT7	Bostr.13129s0168.1	Scaffold13129	727476	730266	-
	Cg_TT7	Cagra.1365s0004.1	Scaffold1365	7228	9742	+
	Cr_TT7	Carubv10000754m	Sca6	2531902	2534376	+
	Cs_TT7a	Csa08g056450.1	Chr8	24181405	24183747	-
	Cs_TT7b	Csa13g009960.1	Chr13	3216371	3218932	+
	Cs_TT7c	Csa20g010390.1	Chr20	3314020	3316422	+
	La_TT7a	LA_C62727_4	LA_C62727	7210	8383	-
	La_TT7b	LA_scaffold397_19	LA_scaffold397	63989	66746	-
	Rs_TT7	Rsa1.0_00058.1_g00035.1	Rsa1.0_00058.1	153163	156531	-
	Si_TT7	SI_scaffold2075_85	SI_scaffold2075	352051	354913	+
	Sp_TT7	c0002_02035	Sp6	15895268	15897953	-
	Th_TT7	Thhalv10013289m	scaffold_2	2569960	2572685	+
	Ts_TT7	Tsa6g38200	ch6-67	2760698	2763489	-
TT8	Aa_TT8	AA_scaffold1554_4	AA_scaffold1554	18778	21760	-
	Ah_TT8	Araha.0776s0003.1	Scaffold776	14205	17279	+
	Al_TT8	Al16058047	c06	19746657	19749508	+
	At_TT8	AT4G09820.1	Chr4	6182023	6186493	+
	Bn_TT8a	BnaA09g22810D	BnA09	15413835	15417502	-
	Bn_TT8b	BnaC09g24870D	BnC09	23189258	23192055	-
	Bo_TT8	Bol004077	Scaffold000332	320669	323408	-
	Br_TT8	Bra037887	BrA09	15769736	15773288	+
	Bs_TT8	Bostr.25463s0338.1	Scaffold25463	2892111	2895150	-
	Cg_TT8	Cagra.1664s0001.1	Scaffold1664	3959	6600	+
	Cr_TT8	Carubv10002462m	Sca6	12824414	12827054	+
	Cs_TT8a	Csa02g028180.1	Chr2	10409543	10412470	-
	Cs_TT8b	Csa08g037600.1	Chr8	16112387	16115310	+
	Cs_TT8c	Csa08g037600.2	Chr8	16112387	16115310	+
	Cs_TT8d	Csa13g044750.1	Chr13	17530734	17533755	+
	Cs_TT8e	Csa13g044750.2	Chr13	17530734	17533755	+
	La_TT8a	LA_scaffold1110_7	LA_scaffold1110	47096	50918	+
	La_TT8b	LA_scaffold3074_3	LA_scaffold3074	12792	15257	+
	Rs_TT8	Rsa1.0_06196.1_g00001.1	Rsa1.0_06196.1	1937	4841	-
	Si_TT8	SI_scaffold388_27	SI_scaffold388	176794	179484	-
	Sp_TT8	c0028_00071	Sp6	3480127	3482902	+
	Th_TT8	Thhalv10028584m	scaffold_3	8065664	8068375	-
	Ts_TT8	Tsa6g09440	ch6-18	353962	356766	-
TT10	Aa_TT10	AA_scaffold2393_52	AA_scaffold2393	223742	227681	-
	Ah_TT10	Araha.3944s0002.1	Scaffold3944	17551	20636	-
	Al_TT10	Al16053781	c08	11048759	11051894	-
	At_TT10	AT5G48100.1	Chr5	19489327	19492744	-
	Bn_TT10a	BnaA06g30430D	BnA06	20553666	20556168	+
	Bn_TT10b	BnaAnng08030D	BnAnn_random	8068829	8073341	-
	Bn_TT10c	BnaC02g38340D	BnC02	41316880	41322634	-
	Bo_TT10	Bol033117	BoC02	40378446	40384007	-
	Br_TT10a	Bra020720	BrA02	22968361	22971851	-
	Br_TT10b	Bra037510	BrA06	20410060	20412553	+
	Bs_TT10	Bostr.5224s0008.1	Scaffold5224	358860	361758	+
	Cg_TT10	Cagra.3449s0002.1	Scaffold3449	5324	7714	+
	Cr_TT10	Carubv10027828m	Sca8	5104937	5107325	-
	Cs_TT10a	Csa02g032320.1	Chr2	12254144	12257101	-
	Cs_TT10b	Csa11g074190.1	Chr11	36386257	36389034	-
	Cs_TT10c	Csa18g014140.1	Chr18	7627231	7630001	-
	La_TT10	LA_scaffold690_12	LA_scaffold690	116112	118439	-
	Rs_TT10	Rsa1.0_02333.1_g00002.1	Rsa1.0_02333.1	13786	17791	+
	Si_TT10	SI_scaffold688_265	SI_scaffold688	1172214	1176102	+
	Sp_TT10	c0003_01124	Sp2	8296638	8308673	+
	Th_TT10	Thhalv10003921m	scaffold_6	5112937	5115868	+
	Ts_TT10	Tsa2g23380	ch2-53	871690	875442	-
TT12	Aa_TT12	AA_scaffold2401_74	AA_scaffold2401	393719	398010	-
	Ah_TT12	Araha.10825s0005.1	Scaffold10825	16037	18367	-
	Al_TT12	Al16062732	c05	19165874	19168259	+
	At_TT12	AT3G59030.1	Chr3	21819071	21821440	+
	Bn_TT12a	BnaA07g18120D	BnA07	14915331	14918062	+
	Bn_TT12b	BnaC06g17050D	BnC06	19784139	19787129	+
	Bo_TT12	Bol023767	BoC07	27184305	27188845	+
	Br_TT12	Bra003361	BrA07	16102336	16104823	+
	Bs_TT12	Bostr.20903s0135.1	Scaffold20903	621849	624164	+
	Cg_TT12	Cagra.0216s0010.1	Scaffold216	41683	43954	+
	Cr_TT12	Carubv10018603m	Sca5	12109685	12111953	+
	Cs_TT12a	Csa04g046530.1	Chr4	22318568	22321128	+
	Cs_TT12b	Csa04g046540.1	Chr4	22325483	22327931	+
	Cs_TT12c	Csa04g046540.2	Chr4	22325483	22327931	+
	Cs_TT12d	Csa05g089560.1	Chr5	32038094	32041065	+
	Cs_TT12e	Csa05g089560.2	Chr5	32038094	32041065	+
	La_TT12	LA_scaffold909_19	LA_scaffold909	109196	111307	-
	Rs_TT12	Rsa1.0_02494.1_g00005.1	Rsa1.0_02494.1	106566	109220	+
	Si_TT12	SI_scaffold2478_76	SI_scaffold2478	337985	340099	-
	Sp_TT12	c0007_01155	Sp5	5339310	5341489	+
	Th_TT12	Thhalv10005907m	scaffold_19	1574975	1578188	-
	Ts_TT12	Tsa5g04020	ch5-01	1578530	1580972	-
TT15	Aa_TT15	AA_scaffold6112_9	AA_scaffold6112	38054	42633	-
	Ah_TT15	Araha.14256s0004.1	Scaffold14256	10058	13420	-
	Al_TT15	Al16065540	c01	21945962	21951247	-
	At_TT15a	AT1G43620.1	Chr1	16425412	16430200	-
	At_TT15b	AT1G43620.2	Chr1	16425412	16430200	+
	At_TT15c	AT1G43620.3	Chr1	16425412	16430200	+
	Bn_TT15a	BnaA10g09020D	BnA10	7955534	7959811	+
	Bn_TT15b	BnaA10g28120D	BnA10	339281	343705	-
	Bo_TT15	Bol006969	Scaffold000269	538540	542151	+
	Br_TT15	Bra036926	Scaffold000123	3907	6760	-
	Bs_TT15a	Bostr.12302s0033.1	Scaffold12302	592825	598083	-
	Bs_TT15b	Bostr.12302s0033.2	Scaffold12302	592825	598083	-
	Bs_TT15c	Bostr.12302s0033.3	Scaffold12302	592825	598083	-
	Cg_TT15	Cagra.17705s0001.1	Scaffold17705	643	5668	+
	Cr_TT15	Carubv10008593m	Sca1	14833629	14838543	-
	Cs_TT15a	Csa03g046600.1	Chr3	19353113	19360310	-
	Cs_TT15b	Csa14g048830.1	Chr14	21661814	21666990	-
	Cs_TT15c	Csa17g069450.1	Chr17	24025491	24030670	-
	La_TT15	LA_scaffold1019_35	LA_scaffold1019	141361	147288	+
	Rs_TT15	Rsa1.0_00030.1_g00048.1	Rsa1.0_00030.1	195787	199105	-
	Si_TT15	SI_scaffold515_16	SI_scaffold515	71522	75419	+
	Sp_TT15	c0008_00906g	Sp1	19176617	19176867	+
	Th_TT15	Thhalv10005442m	scaffold_6	11016625	11020868	+
	Ts_TT15	Tsa1g32630	ch1-33	126826	131190	-
TT16	Aa_TT16	AA_scaffold229_182	AA_scaffold229	970232	973472	+
	Ah_TT16	Araha.6226s0002.1	Scaffold6226	3186	5123	-
	Al_TT16	Al16049986	c06	9929906	9932331	+
	At_TT16a	AT5G23260.1	Chr5	7836096	7838505	+
	At_TT16b	AT5G23260.2	Chr5	7836096	7838505	-
	At_TT16c	AT5G23260.3	Chr5	7836096	7838505	-
	Bn_TT16a	BnaA03g39500D	BnA03	19707065	19709464	-
	Bn_TT16b	BnaA09g05410D	BnA09	2642292	2646291	-
	Bn_TT16c	BnaAnng30140D	BnAnn_random	34406075	34408520	+
	Bn_TT16d	BnaC02g41690D	BnC02	44491810	44494373	-
	Bn_TT16e	BnaC02g42240D	BnC02	44915695	44918385	-
	Bn_TT16f	BnaC09g04950D	BnC09	2860065	2862464	-
	Bo_TT16a	Bol017090	BoC06	36753131	36755160	-
	Bo_TT16b	Bol036252	BoC09	4087660	4089651	+
	Bo_TT16c	Bol020634	BoC03	11397371	11398305	+
	Br_TT16a	Bra013028	BrA03	20959132	20961426	-
	Br_TT16b	Bra029365	BrA02	25053743	25055704	-
	Br_TT16c	Bra026507	BrA09	3305402	3309404	-
	Bs_TT16	Bostr.10199s0104.1	Scaffold10199	710172	712666	+
	Cg_TT16	Cagra.4348s0011.1	Scaffold4348	29451	31334	-
	Cr_TT16	Carubv10002792m	Sca6	7875485	7877379	+
	Cs_TT16a	Csa08g017610.1	Chr8	7639545	7641861	+
	Cs_TT16b	Csa13g027840.1	Chr13	10637316	10639499	+
	Cs_TT16c	Csa20g038200.1	Chr20	13277409	13279843	+
	Cs_TT16d	Csa20g038200.2	Chr20	13277409	13279843	+
	La_TT16a	LA_scaffold1544_8	LA_scaffold1544	57653	59637	+
	La_TT16b	LA_scaffold576_13	LA_scaffold576	47304	49327	-
	Rs_TT16a	Rsa1.0_00302.1_g00016.1	Rsa1.0_00302.1	69526	71809	+
	Rs_TT16b	Rsa1.0_05545.1_g00001.1	Rsa1.0_05545.1	1199	3358	+
	Si_TT16	SI_scaffold1547_144	SI_scaffold1547	592795	594772	+
	Sp_TT16	c0003_00643	Sp2	6255644	6258013	+
	Th_TT16	Thhalv10005641m	scaffold_6	2811968	2814080	+
	Ts_TT16	Tsa2g29020	ch2-53	3200365	3202790	-
TT18	Aa_TT18	AA_scaffold6109_17	AA_scaffold6109	95386	96611	-
	Ah_TT18	Araha.10415s0019.1	Scaffold10415	103743	105554	+
	Al_TT18	Al16059755	c07	8415520	8416806	+
	At_TT18a	AT4G22880.1	Chr4	12004768	12006209	+
	At_TT18b	AT4G22880.2	Chr4	12004768	12006209	-
	Bn_TT18a	BnaA01g12530D	BnA01	6294325	6295940	-
	Bn_TT18b	BnaA03g45610D	BnA03	23215314	23216759	-
	Bn_TT18c	BnaC01g14310D	BnC01	9585702	9587161	-
	Bn_TT18d	BnaC07g37670D	BnC07	39327112	39328482	-
	Bo_TT18a	Bol014986	BoC01	9321817	9323185	-
	Bo_TT18b	Bol042059	BoC07	42664426	42665589	-
	Br_TT18a	Bra013652	BrA01	6885692	6887113	-
	Br_TT18b	Bra019350	BrA03	24796232	24797395	-
	Bs_TT18	Bostr.7867s0076.1	Scaffold7867	447888	449420	-
	Cg_TT18	Cagra.6745s0002.1	Scaffold6745	3430	4949	-
	Cr_TT18	Carubv10004921m	Sca7	6917837	6919357	+
	Cs_TT18a	Csa10g020210.1	Chr10	8751418	8752774	+
	Cs_TT18b	Csa11g023230.1	Chr11	10488966	10490329	+
	Cs_TT18c	Csa12g033810.1	Chr12	10509356	10510750	+
	La_TT18a	LA_scaffold1127_11	LA_scaffold1127	38531	39741	-
	La_TT18b	LA_scaffold2926_4	LA_scaffold2926	12957	14137	-
	Rs_TT18a	Rsa1.0_00248.1_g00011.1	Rsa1.0_00248.1	50144	51531	-
	Rs_TT18b	Rsa1.0_00473.1_g00015.1	Rsa1.0_00473.1	75516	77541	+
	Si_TT18	SI_scaffold101_3	SI_scaffold101	5577	6842	+
	Sp_TT18	c0006_01185	Sp7	10579638	10580781	-
	Th_TT18	Thhalv10025559m	scaffold_1	7371769	7373090	+
	Ts_TT18	Tsa7g21670	ch7-85	563330	565523	-
	Bj_TT18	ACH58397.1	/	/	/	/
TT19	Aa_TT19	AA_scaffold2718_31	AA_scaffold2718	145222	148757	-
	Ah_TT19	Araha.10007s0011.1	Scaffold10007	26968	27958	+
	Al_TT19	Al16064783	c06	7057619	7058568	+
	At_TT19	AT5G17220.1	Chr5	5658460	5659386	+
	Bn_TT19a	BnaA02g03440D	BnA02	1531543	1532424	+
	Bn_TT19b	BnaA10g17440D	BnA10	12914232	12915374	-
	Bn_TT19c	BnaC02g07090D	BnC02	3772016	3774834	+
	Bn_TT19d	BnaC02g07110D	BnC02	3776748	3778781	+
	Bn_TT19e	BnaC09g40740D	BnC09	43079858	43080889	-
	Bo_TT19a	Bol019821	BoC09	32396394	32397205	-
	Bo_TT19b	Bol021325	BoC02	4115803	4116603	+
	Br_TT19a	Bra008570	BrA10	11677671	11678470	-
	Br_TT19b	Bra023602	BrA02	3117740	3118547	+
	Bs_TT19	Bostr.2618s0057.1	Scaffold2618	291915	292883	+
	Cg_TT19	Cagra.2098s0067.1	Scaffold2098	234619	235436	-
	Cr_TT19	Carubv10002680m	Sca6	5697480	5698285	+
	Cs_TT19a	Csa08g009380.1	Chr8	3774287	3775399	+
	Cs_TT19b	Csa13g019980.1	Chr13	7362427	7363236	+
	Cs_TT19c	Csa20g025280.1	Chr20	8365909	8367135	+
	La_TT19a	LA_scaffold216_11	LA_scaffold216	61850	62644	-
	La_TT19b	LA_scaffold2180_23	LA_scaffold2180	98958	99786	+
	Rs_TT19a	Rsa1.0_00047.1_g00007.1	Rsa1.0_00047.1	32481	33531	-
	Rs_TT19b	Rsa1.0_00240.1_g00012.1	Rsa1.0_00240.1	46734	47901	-
	Si_TT19	SI_scaffold843_129	SI_scaffold843	511562	515477	-
	Sp_TT19	c0002_01321	Sp6	12959393	12960223	-
	Th_TT19	Thhalv10014654m	scaffold_2	5785890	5787004	+
	Ts_TT19	Tsa6g29770	ch6-66	229653	230825	-
TTG1	Aa_TTG1	AA_scaffold6434_21	AA_scaffold6434	93046	94080	-
	Ah_TTG1	Araha.0138s0001.1	Scaffold138	6431	8632	+
	Al_TTG1	Al16052502	c06	10713880	10716011	-
	At_TTG1a	AT5G24520.1	Chr5	8370587	8372847	-
	At_TTG1b	AT5G24520.2	Chr5	8370587	8372847	+
	At_TTG1c	AT5G24520.3	Chr5	8370587	8372847	+
	Bn_TTG1a	BnaC07g29950D	BnC07	34617181	34625055	+
	Bn_TTG1b	BnaA02g32510D	BnA02	23381347	23381709	-
	Bo_TTG1	Bol022420	BoC06	36113317	36114330	+
	Br_TTG1a	Bra009770	BrA06	17739539	17740552	-
	Br_TTG1b	Bra029411	BrA02	24761813	24762175	-
	Bs_TTG1	Bostr.5763s0072.1	Scaffold5763	844662	846777	-
	Cg_TTG1	Cagra.3892s0001.1	Scaffold3892	1073	2964	+
	Cr_TTG1	Carubv10001339m	Sca6	8401127	8404345	-
	Cs_TTG1a	Csa08g019020.1	Chr8	8879480	8881502	-
	Cs_TTG1b	Csa13g029180.1	Chr13	11505510	11507753	-
	Cs_TTG1c	Csa20g040950.1	Chr20	14825575	14827587	-
	La_TTG1a	LA_scaffold1613_45	LA_scaffold1613	165254	166273	+
	La_TTG1b	LA_scaffold204_7	LA_scaffold204	25519	26652	-
	Rs_TTG1	Rsa1.0_01247.1_g00006.1	Rsa1.0_01247.1	24286	26065	+
	Si_TTG1	SI_scaffold2223_6	SI_scaffold2223	26917	27951	+
	Sp_TTG1	c0003_00735	Sp2	6652898	6653737	-
	Th_TTG1	Thhalv10004515m	scaffold_6	3239490	3241683	-
	Ts_TTG1	Tsa2g27960	ch2-53	2765681	2766760	+
TTG2	Aa_TTG2	AA_scaffold5205_41	AA_scaffold5205	232574	235016	+
	Ah_TTG2a	Araha.14169s0010.1	Scaffold14169	32411	34609	-
	Ah_TTG2b	Araha.14169s0010.2	Scaffold14169	32411	34609	-
	Al_TTG2	Al16057471	c04	17813521	17815687	+
	At_TTG2a	AT2G37260.1	Chr2	15644840	15647065	-
	At_TTG2b	AT2G37260.2	Chr2	15644840	15647065	+
	Bn_TTG2a	BnaA05g07220D	BnA05	3894321	3895758	-
	Bn_TTG2b	BnaC04g08020D	BnC04	6027142	6028603	-
	Bn_TTG2c	BnaA03g17120D	BnA03	8032143	8033667	+
	Bn_TTG2d	BnaA03g17130D	BnA03	8034300	8038181	+
	Bn_TTG2e	BnaC03g20650D	BnC03	10964534	10966673	+
	Bo_TTG2a	Bol025535	BoC04	4810073	4811550	+
	Bo_TTG2b	Bol005555	BoC03	9564186	9565692	+
	Bo_TTG2c	Bol025215	BoC04	37200246	37200689	+
	Br_TTG2a	Bra005210	BrA05	4035604	4037093	-
	Br_TTG2b	Bra023112	BrA03	8752727	8754251	+
	Bs_TTG2a	Bostr.23794s0358.1	Scaffold23794	2085557	2088039	-
	Bs_TTG2b	Bostr.23794s0358.2	Scaffold23794	2085557	2088039	-
	Cg_TTG2a	Cagra.0666s0018.1	Scaffold666	71212	73150	-
	Cg_TTG2b	Cagra.0666s0018.2	Scaffold666	71212	73150	-
	Cr_TTG2a	Carubv10023273m	Sca4	10666173	10668542	+
	Cr_TTG2b	Carubv10023278m	Sca4	10666173	10668542	+
	Cs_TTG2a	Csa04g050830.1	Chr4	24043398	24045853	+
	Cs_TTG2b	Csa05g016590.1	Chr5	6253874	6256309	-
	Cs_TTG2c	Csa06g039950.1	Chr6	20259280	20261523	+
	La_TTG2	LA_scaffold547_42	LA_scaffold547	174339	175839	+
	Rs_TTG2	Rsa1.0_00296.1_g00006.1	Rsa1.0_00296.1	22881	24951	-
	Si_TTG2	SI_scaffold2366_12	SI_scaffold2366	38878	41053	-
	Sp_TTG2	c0004_01027	Sp4	9989804	9991355	-
	Th_TTG2	Thhalv10016692m	scaffold_10	9129711	9131302	+
	Ts_TTG2	Tsa4g22490	ch4-81	148921	150610	+
AHA10	Aa_AHA10a	AA_scaffold4402_53	AA_scaffold4402	211289	216164	+
	Aa_AHA10b	AA_scaffold5525_52	AA_scaffold5525	275147	281188	-
	Ah_AHA10	Araha.2722s0008.1	Scaffold2722	23179	28893	+
	At_AHA10	AT1G17260.1	Chr1	5904058	5908898	-
	Bn_AHA10a	BnaA08g23220D	BnA08	16615099	16617311	+
	Bn_AHA10b	BnaC08g17280D	BnC08	20892794	20894818	-
	Bo_AHA10	Bol029307	BoC08	19948693	19953245	+
	Br_AHA10	Bra016610	BrA08	18503504	18507983	-
	Bs_AHA10	Bostr.7128s0336.1	Scaffold7128	1492875	1499075	+
	Cg_AHA10	Cagra.0824s0094.1	Scaffold824	321077	326588	+
	Cr_AHA10	Carubv10008225m	Sca1	5957609	5962833	+
	Cs_AHA10a	Csa03g021030.1	Chr3	7755556	7761419	+
	Cs_AHA10b	Csa14g021480.1	Chr14	8175748	8182207	+
	Cs_AHA10c	Csa17g022960.1	Chr17	7935568	7941405	+
	La_AHA10	LA_scaffold951_17	LA_scaffold951	73381	78663	+
	Rs_AHA10	Rsa1.0_00153.1_g00022.1	Rsa1.0_00153.1	114924	120211	-
	Si_AHA10	SI_scaffold1491_231	SI_scaffold1491	873315	878493	+
	Sp_AHA10	c0001_01342	Sp1	5483325	5488410	+
	Th_AHA10	Thhalv10006710m	scaffold_5	9577339	9582753	-
	Ts_AHA10	Tsa1g15420	ch1-01	6107791	6113723	+
BAN	Aa_BAN	AA_scaffold3953_90	AA_scaffold3953	395694	397115	-
	Ah_BAN	Araha.34654s0003.1	Scaffold34654	18090	18985	-
	Al_BAN	Al16039728	c02	2260446	2261938	+
	At_BAN	AT1G61720.1	Chr1	22791168	22792800	+
	Bn_BANa	BnaA01g36200D	BnA01_random	1630235	1631952	-
	Bn_BANb	BnaA03g60670D	BnA03_random	5666520	5667956	-
	Bn_BANc	BnaC01g29820D	BnC01	28124493	28126048	-
	Bn_BANd	BnaC04g18950D	BnC04	18894102	18895545	-
	Bo_BANa	Bol013776	BoC01	23124079	23125583	-
	Bo_BANb	Bol035407	Scaffold000034_P1	549260	550659	+
	Br_BANa	Bra021318	BrA01	21513450	21514882	-
	Br_BANb	Bra031403	BrA01	17602193	17603658	-
	Bs_BAN	Bostr.10040s0011.1	Scaffold10040	59668	61222	+
	Cg_BAN	Cagra.8164s0009.1	Scaffold8164	32383	33828	+
	Cr_BAN	Carubv10022026m	Sca2	1429977	1431422	+
	Cs_BANa	Csa09g096260.1	Chr9	36464480	36469020	-
	Cs_BANb	Csa16g053480.1	Chr16	27446599	27448413	-
	Cs_BANc	Csa07g062960.1	Chr7	31923030	31927665	-
	La_BANa	LA_scaffold1372_7	LA_scaffold1372	61372	62776	+
	La_BANb	LA_scaffold1599_9	LA_scaffold1599	42832	44305	+
	Rs_BANa	Rsa1.0_00185.1_g00021.1	Rsa1.0_00185.1	239060	240851	-
	Rs_BANb	Rsa1.0_00405.1_g00016.1	Rsa1.0_00405.1	82989	84541	-
	Si_BAN	SI_scaffold357_11	SI_scaffold357	56684	66072	-
	Sp_BANa	c0015_00412	Sp2	3492018	3493461	-
	Sp_BANb	c0692_00002	Scaffold692	4886	6330	+
	Th_BAN	Thhalv10023567m	scaffold_8	2545170	2546800	+
	Ts_BAN	Tsa2g03800	ch2-07	661969	664159	+
UGT2	Aa_UGT2a	AA_scaffold391_2	AA_scaffold391	12525	13967	+
	Aa_UGT2b	AA_scaffold6229_11	AA_scaffold6229	33403	34833	-
	Aa_UGT2c	AA_scaffold6229_10	AA_scaffold6229	28935	30374	-
	Ah_UGT2a	Araha.11664s0004.1	Scaffold11664	11305	14002	+
	Ah_UGT2b	Araha.12478s0003.1	Scaffold12478	30831	31519	+
	Al_UGT2a	Al16042170	c01	362930	364545	+
	Al_UGT2b	Al16060993	c06	24512248	24514057	+
	Al_UGT2c	Al16051411	c01	354524	356040	+
	At_UGT2a	AT1G01420.1	Chr1	154492	156011	+
	At_UGT2b	AT4G01070.1	Chr4	461592	463556	-
	At_UGT2c	AT4G01070.2	Chr4	461592	463556	-
	Bn_UGT2a	BnaA02g20270D	BnA02	12540570	12542326	-
	Bn_UGT2b	BnaC02g27750D	BnC02	25693467	25695141	+
	Bn_UGT2c	BnaCnng01870D	BnCnn_random	1866654	1868099	-
	Bn_UGT2d	BnaA09g00210D	BnA09	103927	104181	+
	Bn_UGT2e	BnaC03g31760D	BnC03	19544602	19545567	-
	Bn_UGT2f	BnaA10g00520D	BnA10	266219	267670	+
	Bn_UGT2g	BnaC05g00580D	BnC05	325279	326828	+
	Bo_UGT2a	Bol010781	BoC03	19400964	19402400	-
	Bo_UGT2b	Bol011466	BoC09	361204	362649	+
	Bo_UGT2c	Bol040645	Scaffold000013_P2	2066659	2068083	+
	Bo_UGT2d	Bol040647	Scaffold000013_P2	2087593	2089044	+
	Bo_UGT2e	Bol040697	BoC05	191190	192641	+
	Br_UGT2a	Bra000942	BrA03	14074274	14075239	-
	Br_UGT2b	Bra008535	BrA02	15289546	15290970	+
	Br_UGT2c	Bra008540	BrA02	15316004	15317452	-
	Br_UGT2d	Bra037386	BrA09	379929	381374	+
	Br_UGT2e	Bra033266	BrA10	3252273	3254288	-
	Bs_UGT2	Bostr.7365s0059.1	Scaffold7365	385730	387172	-
	Cg_UGT2	Cagra.1372s0016.1	Scaffold1372	45704	47442	+
	Cr_UGT2	Carubv10003907m	Sca6	16199677	16201119	-
	Cs_UGT2a	Csa02g002220.1	Chr2	734323	736256	+
	Cs_UGT2b	Csa05g014510.1	Chr5	5089227	5090682	-
	Cs_UGT2c	Csa08g053440.1	Chr8	22855911	22857353	-
	Cs_UGT2d	Csa13g056280.1	Chr13	23390070	23391992	-
	La_UGT2a	LA_scaffold600_20	LA_scaffold600	61148	62563	-
	La_UGT2b	LA_scaffold272_92	LA_scaffold272	407344	408520	+
	Rs_UGT2a	Rsa1.0_00187.1_g00015.1	Rsa1.0_00187.1	187783	189503	+
	Rs_UGT2b	Rsa1.0_00511.1_g00010.1	Rsa1.0_00511.1	59967	61561	-
	Rs_UGT2c	Rsa1.0_02791.1_g00005.1	Rsa1.0_02791.1	24466	26198	+
	Si_UGT2a	SI_scaffold2065_76	SI_scaffold2065	352085	353533	-
	Si_UGT2b	SI_scaffold2233_40	SI_scaffold2233	175962	177535	-
	Sp_UGT2a	c0001_00075	Sp1	284022	285452	+
	Sp_UGT2b	c0011_00098	Sp6	380606	382051	+
	Sp_UGT2c	c0059_00010	Scaffold59	34238	35683	+
	Th_UGT2a	Thhalv10028623m	scaffold_3	453734	455482	+
	Th_UGT2b	Thhalv10010005m	scaffold_5	15335349	15336797	-
	Ts_UGT2a	Tsa6g01090	ch6-01	454919	456901	+
	Ts_UGT2b	Tsa1g00870	ch1-01	322194	324397	+
