# Supplementary material for: Genome-Wide Survey of Flavonoid Biosynthesis Genes and Gene Expression Analysis between Black- and Yellow-Seeded Brassica napus
Source: Front Plant Sci. 2016 Dec 6;7:1755. doi: 10.3389/fpls.2016.01755 (PMC5139615; doi:10.3389/fpls.2016.01755)
Supplement: Supplementary file 4 [file Table4.XLS]

## Sheet: Sheet1
Supplementary Table S4 Syntenic gene analysis of flavonoid biosynthesis pathway genes in Brassicaceae species
Gene type	tPCK	Triplication Block	AGI ID	Br				Bo				Sp		Al		La		Cr		Si		Aa		Th		Ts		BnA				BnC				Cs				Ah	Bs	Cg	Rs
	Chr			LFa	MF1b	MF2c	Non-genome triplicationd	LF	MF1	MF2	Non-genome triplication	LF	Non-genome triplication	LF	Non-genome triplication	LF	Non-genome triplication	LF	Non-genome triplication	LF	Non-genome triplication	LF	Non-genome triplication	LF	Non-genome triplication	LF	Non-genome triplication	LF	MF1	MF2	Non-genome triplication	LF	MF1	MF2	Non-genome triplication	LF	MF1	MF2	Non-genome triplication
PAL1	tPCK3	J	AT2G37040	Bra005221	Bra017210			Bol025522	Bol037689			c0004_01049		Al16034633		LA_scaffold547_22	LA_scaffold1511_42/LA_scaffold2598_15	Carubv10022721m		SI_scaffold2568_3		AA_scaffold5205_14		Thhalv10016314m		Tsa4g22230		BnaA05g07370D	BnaA04g21230D		BnaA04g21240D	BnaC04g08190D				Csa04g050600.1	Csa06g039710.1	Csa05g016810.1		Araha.13521s0005.1	Bostr.23794s0386.1	Cagra.0666s0041.1	Rsa1.0_00707.1_g00016.1/Rsa1.0_00788.1_g00004.1
PAL2	tPCK6	N	AT3G53260	Bra006985	Bra039777	Bra003126		Bol025102	Bol041738	Bol005411	Bol005084	c0007_00702		Al16046425		LA_scaffold573_130	LA_scaffold1739_2	Carubv10016752m		SI_scaffold1607_9				Thhalv10010153m		Tsa5g09610		BnaA09g33560D	BnaA04g04830D	BnaA07g16060D		BnaC08g24360D			BnaCnng52250D	Csa04g039260.1	Csa06g027730.1	Csa09g061550.1	Csa07g019870.1	Araha.0418s0003.1	Bostr.16346s0001.1/Bostr.2983s0065.1	Cagra.0612s0051.1	Rsa1.0_00143.1_g00011.1/Rsa1.0_01134.1_g00002.1
PAL3	tPCK5	R	AT5G04230			Bra028793	Bra030322			Bol005493	Bol006745			Al16037286						SI_scaffold123_278											BnaA04g11940D				BnaC04g33780D
PAL4	tPCK2	F	AT3G10340	Bra029831				Bol011375				c0005_00833		Al16056942				Carubv10013086m		SI_scaffold30_107		AA_scaffold3630_103		Thhalv10020168m	Thhalv10020170m	Tsa3g08600		BnaA05g28470D				BnaC05g42780D				Csa15g012820.1	Csa19g013900.1	Csa01g011180.1		Araha.5942s0009	Bostr.22252s0030	Cagra.0834s0049.1	Rsa1.0_00416.1_g00004.1
C4H	tPCK3	J	AT2G30490	Bra018311	Bra021636	Bra022802	Bra021637/Bra022803	Bol006704	Bol004610	Bol033349	Bol033347/Bol004608	c0004_01664	c0004_01665g	Al16057202		LA_scaffold2430_38	LA_scaffold1778_28	Carubv10023055m	Carubv10023044m	SI_scaffold154_66	SI_scaffold154_67	AA_scaffold6649_12		Thhalv10016544m	Thhalv10016545m	Tsa4g15090	Tsa4g15100	BnaA05g11950D	BnaA04g17560D	BnaA03g14000D	BnaA03g14010D/BnaA04g17570D	BnaC04g14330D	BnaC04g41120D	BnaC03g16950D	BnaC03g16960D/BnaC04g41130D	Csa16g014410.1	Csa07g012660.1	Csa05g032270.1		Araha.1192s0001.1	Bostr.24513s0188.1	Cagra.0567s0013.1	Rsa1.0_01254.1_g00001.1/Rsa1.0_04237.1_g00002.1/Rsa1.0_07813.1_g00001.1
TT1	tPCK1	B	AT1G34790	Bra028067				Bol015699				c0001_02671		Al16063311		LA_scaffold1978_10	LA_scaffold112_10	Carubv10012266m		SI_scaffold1739_2	SI_C224375_2	AA_scaffold1481_55		Thhalv10001872m			Tsa6g08660				BnaAnng02100D	BnaC06g08390D				Csa17g062250.1	Csa14g044470.1	Csa03g038710.1		Araha.5541s0001.1	Bostr.1040s0072.1	Cagra.0764s0003.1	Rsa1.0_02639.1_g00001.1
TT2	tPCK4	S	AT5G35550			Bra035532				Bol014029		c0019_00102		Al16059150			LA_scaffold3615_5	Carubv10006684m			SI_scaffold1543_1		AA_scaffold6584_2	Thhalv10003461m		Tsa7g08020					BnaA08g29930D			BnaC08g07960D		Csa11g044930.1	Csa10g039800.1	Csa12g069680.1		Araha.34424s0001.1	Bostr.29044s0068.1	Cagra.5428s0005.1	Rsa1.0_00463.1_g00020.1
TT3	tPCK7	V	AT5G42800			Bra027457				Bol035269		c0003_02132		Al16064053	Al16053507	LA_scaffold1608_17		Carubv10027976m			SI_scaffold54_32	AA_scaffold6247_64		Thhalv10003227m	Thhalv10003228m	Tsa2g10050				BnaA09g15710D				BnaC09g17150D	BnaC02g28770D	Csa11g072200.1	Csa18g011120.1	Csa20g066600.1		Araha.23939s0001.1	Bostr.3148s0211.1	Cagra.0503s0010.1	Rsa1.0_01236.1_g00008.1
TT4	tPCK5	R	AT5G13930	Bra008792	Bra006224	Bra023441	Bra020688/Bra036307	Bol043396	Bol034259	Bol004244		c0002_01590	c0003_01083	Al16043947		LA_scaffold3159_5	LA_scaffold1112_3/LA_scaffold1846_40			SI_scaffold843_425	SI_scaffold688_221/SI_scaffold688_222		AA_scaffold6466_21	Thhalv10013745m		Tsa6g32950		BnaA10g19670D	BnaA03g04590D		BnaA02g30320D	BnaC09g43250D	BnaC03g06120D	BnaC02g05070D	BnaC02g38710D/BnaC02g38730D/BnaCnng01290D	Csa13g016660.1	Csa08g005910.1	Csa20g019350.1			Bostr.2902s0128.1	Cagra.5588s0022.1	Rsa1.0_00959.1_g00008.1/Rsa1.0_01387.1_g00005.1/Rsa1.0_01836.1_g00007.1/Rsa1.0_08326.1_g00002.1
TT5	tPCK6	N	AT3G55120	Bra007142		Bra003209	Bra017728	Bol044343		Bol008652	Bol018696	c0007_00859		Al16050352		LA_scaffold604_21	LA_scaffold604_22	Carubv10019455m		SI_scaffold1499_47			AA_C165207_1	Thhalv10010658m		Tsa5g07810		BnaA09g34840D			BnaA07g37900D	BnaC08g26010D			BnaCnng45660D	Csa04g041330.1	Csa06g029660.1	Csa09g065990.1	Csa09g066000.1/Csa09g066040.1/Csa09g066060.1	Araha.2258s0004.1	Bostr.0697s0129.1	Cagra.1742s0008.1	Rsa1.0_00447.1_g00010.1
TT6	tPCK6	N	AT3G51240	Bra036828	Bra038889	Bra012862	Bra007813/Bra014831	Bol010585	Bol010154	Bol002277	Bol044664	c0007_00535	c0009_00344/c0595_00001	Al16047710		LA_C68043_1		Carubv10018698m		SI_scaffold2535_18	SI_scaffold916_21	AA_scaffold5892_29	AA_scaffold4356_13	Thhalv10010399m	Thhalv10010444m	Tsa5g11700		BnaA09g31780D	BnaA01g21160D	BnaA03g41250D	BnaA04g04230D/BnaA09g55810D	BnaC08g22640D	BnaC01g26560D	BnaC07g32140D		Csa04g037020.1	Csa06g025400.1	Csa09g058220.1			Bostr.6864s0123.1	Cagra.0926s0087.1	Rsa1.0_00369.1_g00022.1/Rsa1.0_26893.1_g00001.1
TT7	tPCK5	R	AT5G07990	Bra009312				Bol043829				c0002_02035		Al16060829		LA_scaffold397_19	LA_C62727_4	Carubv10000754m		SI_scaffold2075_85		AA_scaffold6407_66		Thhalv10013289m		Tsa6g38200		BnaA10g23330D				BnaC09g47980D				Csa13g009960.1	Csa08g056450.1	Csa20g010390.1		Araha.2167s0008.1	Bostr.13129s0168.1	Cagra.1365s0004.1	Rsa1.0_00058.1_g00035.1
TT8	tPCK5	P	AT4G09820	Bra037887				Bol004077				c0028_00071		Al16058047		LA_scaffold3074_3	LA_scaffold1110_7	Carubv10002462m			SI_scaffold388_27		AA_scaffold1554_4	Thhalv10028584m		Tsa6g09440		BnaA09g22810D				BnaC09g24870D				Csa13g044750	Csa08g037600	Csa02g028180.1		Araha.0776s0003.1	Bostr.25463s0338.1	Cagra.1664s0001.1	Rsa1.0_06196.1_g00001.1
TT10	tPCK7	W	AT5G48100	Bra037510	Bra020720				Bol033117			c0003_01124		Al16053781		LA_scaffold690_12		Carubv10026290m	Carubv10027828m	SI_scaffold688_265			AA_scaffold2393_52	Thhalv10003921m		Tsa2g23380		BnaA06g30430D			BnaAnng08030D		BnaC02g38340D			Csa11g074190.1	Csa18g014140.1	Csa02g032320.1		Araha.3944s0002.1	Bostr.5224s0008.1	Cagra.3449s0002.1	Rsa1.0_02333.1_g00002.1
TT12	tPCK6	N	AT3G59030			Bra003361				Bol023767		c0007_01155		Al16062732		LA_scaffold909_19		Carubv10018603m		SI_scaffold2478_76		AA_scaffold2401_74		Thhalv10005907m		Tsa5g04020				BnaA07g18120D				BnaC06g17050D		Csa04g046530.1		Csa05g089560	Csa04g046540	Araha.10825s0005.1	Bostr.20903s0135.1	Cagra.0216s0010.1	Rsa1.0_02494.1_g00005.1
TT15	tPCK1	C	AT1G43620	Bra036926				Bol006969					c0008_00906g	Al16065540		LA_scaffold1019_35		Carubv10008593m			SI_scaffold515_16		AA_scaffold6112_9	Thhalv10005442m		Tsa1g32630		BnaA10g09020D			BnaA10g28120D					Csa17g069450.1	Csa14g048830.1	Csa03g046600.1		Araha.14256s0004.1	Bostr.12302s0033	Cagra.17705s0001.1	Rsa1.0_00030.1_g00048.1
TT16	tPCK7	Q	AT5G23260	Bra013028	Bra029365	Bra026507		Bol017090	Bol020634	Bol036252		c0003_00643		Al16049986		LA_scaffold576_13	LA_scaffold1544_8	Carubv10002792m		SI_scaffold1547_144		AA_scaffold229_182		Thhalv10005641m		Tsa2g29020		BnaA03g39500D			BnaA09g05410D/BnaAnng30140D		BnaC02g41690D	BnaC09g04950D	BnaC02g42240D	Csa13g027840.1	Csa08g017610.1	Csa20g038200		Araha.6226s0002.1.p	Bostr.10199s0104.1	Cagra.4348s0011.1	Rsa1.0_00302.1_g00016.1/Rsa1.0_05545.1_g00001.1
TT18	tPCK4	U	AT4G22880	Bra013652	Bra019350			Bol014986	Bol042059			c0006_01185		Al16059755		LA_scaffold2926_4	LA_scaffold1127_11	Carubv10004921m		SI_scaffold101_3		AA_scaffold6109_17		Thhalv10025559m		Tsa7g21670					BnaA01g12530D/BnaA03g45610D				BnaC01g14310D/BnaC07g37670D	Csa11g023230.1	Csa10g020210.1	Csa12g033810.1		Araha.10415s0019.1	Bostr.7867s0076.1	Cagra.6745s0002.1	Rsa1.0_00248.1_g00011.1/Rsa1.0_00473.1_g00015.1
TT19	tPCK5	R	AT5G17220	Bra008570		Bra023602		Bol019821		Bol021325		c0002_01321		Al16064783		LA_scaffold2180_23	LA_scaffold216_11	Carubv10002680m		SI_scaffold843_129		AA_scaffold2718_31		Thhalv10014654m		Tsa6g29770		BnaA10g17440D		BnaA02g03440D		BnaC09g40740D		BnaC02g07090D	BnaC02g07110D	Csa13g019980.1	Csa08g009380.1	Csa20g025280.1		Araha.10007s0011.1	Bostr.2618s0057.1	Cagra.2098s0067.1	Rsa1.0_00047.1_g00007.1/Rsa1.0_00240.1_g00012.1
TTG1	tPCK7	Q	AT5G24520	Bra009770	Bra029411			Bol022420				c0003_00735		Al16052502		LA_scaffold204_7	LA_scaffold1613_45	Carubv10001339m		SI_scaffold2223_6			AA_scaffold6434_21	Thhalv10004515m		Tsa2g27960			BnaA02g32510D			BnaC07g29950D		BnaC03g20650D		Csa13g029180.1	Csa08g019020.1	Csa20g040950.1		Araha.0138s0001.1	Bostr.5763s0072.1	Cagra.3892s0001.1	Rsa1.0_01247.1_g00006.1
TTG2	tPCK3	J	AT2G37260	Bra005210		Bra023112		Bol025535	Bol025215	Bol005555		c0004_01027		Al16057471		LA_scaffold547_42		Carubv10023273m		SI_scaffold2366_12		AA_scaffold5205_41		Thhalv10016692m	Thhalv10016542m	Tsa4g22490		BnaA05g07220D		BnaA03g17120D	BnaA03g17130D	BnaC04g08020D				Csa04g050830.1	Csa06g039950.1	Csa05g016590.1		Araha.14169s0010	Bostr.23794s0358	Cagra.0666s0018	Rsa1.0_00296.1_g00006.1
AHA10	Tpck1	A	AT1G17260		Bra016610				Bol029307			c0001_01342				LA_scaffold951_17		Carubv10008225m			SI_scaffold1491_231	AA_scaffold4402_53	AA_scaffold4402_52	Thhalv10006710m		Tsa1g15420			BnaA08g23220D				BnaC08g17280D			Csa17g022960.1	Csa14g021480.1	Csa03g021030.1		Araha.2722s0008.1	Bostr.7128s0336.1	Cagra.0824s0094.1	Rsa1.0_00153.1_g00022.1
BAN	tPCK7	D	AT1G61720		Bra031403		Bra021318		Bol013776		Bol035407	c0015_00412	c0692_00002	Al16039728		LA_scaffold1599_9	LA_scaffold1372_7	Carubv10022026m			SI_scaffold357_11	AA_scaffold3953_90		Thhalv10023567m		Tsa2g03800					BnaA01g36200D/BnaA03g60670D		BnaC01g29820D		BnaC04g18950D	Csa16g053480.1	Csa07g062960.1	Csa09g096260.1		Araha.34654s0003.1	Bostr.10040s0011.1	Cagra.8164s0009.1	Rsa1.0_00185.1_g00021.1/Rsa1.0 00405.1 g00016.1
UGT2a	tPCK1	A	AT1G01420	Bra033266				Bol040697				c0001_00075		Al16042170	Al16051411	LA_scaffold600_20		Carubv10011054		SI_scaffold2233_40				Thhalv10010005m		Tsa1g00870		BnaA10g00520D				BnaC05g00580D								Araha.11664s0004.1			Rsa1.0 00511.1 g00010.1
UGT2b	tPCK5	O	AT4G01070	Bra037386	Bra000942	Bra008540	Bra008535	Bol011466	Bol010781			c0011_00098	c0059_00010	Al16060993		LA_scaffold272_92		Carubv10003907m		SI_scaffold2065_76		AA_scaffold6229_10	AA_scaffold6229_11/AA_scaffold391_2	Thhalv10028623m		Tsa6g01090		BnaA09g00210D		BnaA02g20270D			BnaC03g31760D		BnaC02g27750D/BnaCnng01870D	Csa13g056280.1	Csa08g053440.1	Csa02g002220.1	Csa05g014510.1	Araha.12478s0003.1	Bostr.7365s0059.1	Cagra.1372s0016.1	Rsa1.0_00187.1_g00015.1/Rsa1.0_02791.1_g00005.1
a LF indicates the least fractionated blocks.
b MF1 indicates the medium fractionated blocks.
c MF2 indicated the most fractionated blocks.
d Non-genome triplication indicates that these copies are not triplicated genome segments.
e Genome triplication indicates that these copies are triplicated genome segments.
BnA, B. napus A genome; BnC, B. napus C genome.
The strikeout are indicated the pseudo-copies of PFBP genes.
