# Supplementary material for: Genome-Wide Survey of Flavonoid Biosynthesis Genes and Gene Expression Analysis between Black- and Yellow-Seeded Brassica napus
Source: Front Plant Sci. 2016 Dec 6;7:1755. doi: 10.3389/fpls.2016.01755 (PMC5139615; doi:10.3389/fpls.2016.01755)
Supplement: Supplementary file 5 [file Table5.XLS]

## Sheet: Table S5
Supplementary Table S5 The expression values (the average ± SD) of BnTT5, BnTT7, BnTT10, and BnTTG1 of qRT-PCR in this study
Gene name	Development stages	Y1	B1	Y2	B2	Y3	B3
BnTT5	10	0.92 ± 0.33	1.00 ± 0.33	1.12 ± 0.35	1.00 ± 0.52	0.72 ± 0.31	1.00 ± 0.14
	20	1.21 ± 0.17	1.27 ± 0.04	1.15 ± 0.21	1.25 ± 0.05	1.27 ± 0.13	1.30 ± 0.03
	30	1.27 ± 0.03	1.52 ± 0.05	1.43 ± 0.04	1.74 ± 0.09	1.10 ± 0.02	1.30 ± 0.01
	40	1.08 ± 0.04	1.63 ± 0.09	1.08 ± 0.07	1.5 ± 0.13	1.08 ± 0.00	1.75 ± 0.05
	50 DAP	1.04 ± 0.03	1.10 ± 0.10	1.04 ± 0.06	1.16 ± 0.08	1.04 ± 0.00	1.05 ± 0.11
BnTT7	10	1.07 ± 0.01	1.00 ± 0.20	0.58 ± 0.01	1.00 ± 0.20	0.60 ± 0.02	1.00 ± 0.22
	20	1.69 ± 0.07	1.97 ± 0.34	1.00 ± 0.07	1.29 ± 0.34	0.77 ± 0.04	1.29 ± 0.18
	30	1.64 ± 0.15	3.81 ± 0.12	0.95 ± 0.15	3.13 ± 0.12	0.69 ± 0.04	1.28 ± 0.02
	40	1.29 ± 0.03	2.19 ± 0.20	0.61 ± 0.03	1.50 ± 0.20	0.66 ± 0.10	3.45 ± 0.48
	50 DAP	0.78 ± 0.01	0.84 ± 0.01	0.09 ± 0.00	0.15 ± 0.01	0.05 ± 0.00	0.67 ± 0.06
BnTT10	10	118.78 ± 19.68	1.00 ± 0.01	2.60 ± 0.04	1.00 ± 0.22	0.66 ± 0.08	1.00 ± 0.23
	20	117.78 ± 18.39	38.88 ± 4.92	208.01 ± 4.18	60.04 ± 2.69	1830.34 ± 103.67	1274.11 ± 59.61
	30	556.64 ± 67.44	980.62 ± 131.46	1278.21 ± 123.22	1183.87 ± 54.45	3013.64 ± 43.63	1825.07 ± 191.64
	40	675.46 ± 80.97	1485.13 ± 277.45	639.65 ± 82.61	541.94 ± 29.95	129.58 ± 6.69	1330.43 ± 64.05
	50 DAP	426.73 ± 64.4	523.27 ± 64.44	153.87 ± 8.91	105.65 ± 10.36	24.17 ± 2.98	47.56 ± 2.65
BnTTG1	10	1.24 ± 0.19	1.00 ± 0.08	1.16 ± 0.17	1.00 ± 0.10	1.34 ± 0.21	1.00 ± 0.07
	20	1.13 ± 0.15	1.16 ± 0.27	1.15 ± 0.2	1.1 ± 0.06	1.53 ± 0.1	1.63 ± 0.47
	30	0.78 ± 0.12	1.51 ± 0.27	1.05 ± 0.18	1.52 ± 0.16	0.92 ± 0.06	1.93 ± 0.38
	40	1.15 ± 0.12	1.02 ± 0.08	1.95 ± 0.22	1.13 ± 0.06	0.76 ± 0.02	1.33 ± 0.10
	50 DAP	0.67 ± 0.07	1.40 ± 0.10	1.13 ± 0.09	1.13 ± 0.07	0.64 ± 0.05	2.08 ± 0.13
